# Supplementary material for: Segregation of rol Genes in Two Generations of Sinningia speciosa Engineered Through Wild Type Rhizobium rhizogenes
Source: Front Plant Sci. 2020 Jun 23;11:859. doi: 10.3389/fpls.2020.00859 (PMC7333734; doi:10.3389/fpls.2020.00859)
Supplement: Supplementary file 3 [file Data_Sheet_1.xlsx]

## Sheet: info
Header	Description
Generation	Breeding generation from which the sample originates
Population	Specific breeding population from which the samples originate
Genotype	Genotype (individual plant) of the sample
Phenotype ID	Phenotype ID (individual plant) of the sample
Type	Sample type (sample, positive control, negative control)
Original genotype	Genotype of S. speciosa from which Ri lines (Reg1, Reg2) and progeny plants thereof were obtained
Strain	Strain used for co-cultivation to obtain the Ri line
Cq_rolA	Quantification cycle values for the rolA gene
Cq_rolB	Quantification cycle values for the rolB gene
Cq_rolC	Quantification cycle values for the rolC gene
Cq_rolD	Quantification cycle values for the rolD gene
Cq_its	Quantification cycle values for the its gene
Cq_virD2	Quantification cycle values for the virD2 gene
Cq_aux1	Quantification cycle values for the aux1 gene
Cq_aux2	Quantification cycle values for the aux2 gene
Cq_rolB_TR	Quantification cycle values for the rolB_TR gene
Remarks	Additional remarks for a given sample

## Sheet: qPCR_Cq_values
Generation	Population	Genotype	Phenotype ID	Type	Original genotype	Strain	Cq_rolA	Cq_rolB	Cq_rolC	Cq_rolD	Cq_its	Cq_virD2	Cq_aux1	Cq_aux2	Cq_rolB_TR	Remarks
R0	R0	Reg1		sample	S3	Arqua1	21.26	21.12	19.57	19.01	11.68	35	37.31	28,53*	28,96*	in vitro shoot		*	melting profile was not ok
		S3		negative control			35	35	29.96	30.42	11.45	12.03	40	33.15	30.08
		Arqua1		positive control			19.91	19.65	18.47	17.83	32.46	35	15.79	14.13	15.48
R0	R0	Reg1	R0_2	sample	S3	Arqua1	21.74	21.69	19.71	18.8	10.8	not tested	40	40	29,92*	father plant used in creating the R1 generation
		S3		negative control			40	35	30.55	31.05	35	12.03	40	33.15	30.08
		Arqua1		positive control			15.85	15.63	14.09	13.59	11.59	35	15.79	14.13	15.48
R0	R0	Reg2		sample	S6	Arqua1	18.58	18.64	18.44	17.14	11.74	40	21.19	35.05	19.67
		S6		negative control			35.07	36.91	31.52	32.89	11.14		40	40	30.14
		Arqua1		positive control			14	13.77	13.34	13.03	35.47		14.78	13.06	14.28
R1	S6 x Reg1	glox98		sample		Arqua1	40	33.24	30.52	31.82	12.68	not tested				F1_population1_plantnr1
R1	S6 x Reg1	glox99		sample		Arqua1	35	33.28	30.27	34.19	11.69	not tested				F1_population1_plantnr2
R1	S6 x Reg1	glox100		sample		Arqua1	20.14	20.25	19.46	19.24	12.29	not tested				F1_population1_plantnr3
R1	S6 x Reg1	glox101	R1_76	sample		Arqua1	35	34.31	30.67	32.06	12.99	not tested				F1_population1_plantnr4
R1	S6 x Reg1	glox102	R1_61	sample		Arqua1	20.77	20.79	20	19.73	11.71	not tested				F1_population1_plantnr5
R1	S6 x Reg1	glox103		sample		Arqua1	35	35	30.42	32.24	12.49	not tested				F1_population1_plantnr6
R1	S6 x Reg1	glox104	R1_62	sample		Arqua1	20.57	20.53	19.75	19.55	12.45	not tested				F1_population1_plantnr7
R1	S6 x Reg1	glox105	R1_63	sample		Arqua1	20.95	20.91	20.06	19.89	12.68	not tested				F1_population1_plantnr8
R1	S6 x Reg1	glox106		sample		Arqua1	35	33.99	29.27	32.27	11.28	not tested				F1_population1_plantnr9
R1	S6 x Reg1	glox107		sample		Arqua1	35	35	30.98	31.68	13.29	not tested				F1_population1_plantnr10
R1	S6 x Reg1	glox108		sample		Arqua1	35	35	30.73	35	11.96	not tested				F1_population1_plantnr11
R1	S6 x Reg1	glox109		sample		Arqua1	35	33.62	29.62	31.42	12.58	not tested				F1_population1_plantnr12
R1	S6 x Reg1	glox110	R1_77	sample		Arqua1	35	35	31.84	35	13.6	not tested				F1_population1_plantnr13
R1	S6 x Reg1	glox111	R1_78	sample		Arqua1	35	33.15	29.95	31.94	12.56	not tested				F1_population1_plantnr14
R1	S6 x Reg1	glox112		sample		Arqua1	35	33.39	30.06	30.97	12.46	not tested				F1_population1_plantnr15
R1	S6 x Reg1	glox113		sample		Arqua1	35	35	31.25	35	11.55	not tested				F1_population1_plantnr16
R1	S6 x Reg1	glox114	R1_64	sample		Arqua1	21.54	22.66	20.73	21	13.68	not tested				F1_population1_plantnr17
R1	S6 x Reg1	glox115	R1_65	sample		Arqua1	21.03	21.05	40	20.25	12.08	not tested				F1_population1_plantnr18
R1	S6 x Reg1	glox116	R1_79	sample		Arqua1	35	35	35	35	15.16	not tested				F1_population1_plantnr19
R1	S6 x Reg1	glox117		sample		Arqua1	21.69	21.71	20.75	20.64	14.65	not tested				F1_population1_plantnr20
R1	S6 x Reg1	glox118		sample		Arqua1	35	35	30.71	35	12.64	not tested				F1_population1_plantnr21
R1	S6 x Reg1	glox119		sample		Arqua1	35	35	31.72	33.74	15.19	not tested				F1_population1_plantnr22
R1	S6 x Reg1	glox120	R1_66	sample		Arqua1	22.13	22.15	21.29	20.96	13.99	not tested				F1_population1_plantnr23
R1	S6 x Reg1	glox121	R1_80	sample		Arqua1	35	35	32.12	33.48	14.31	not tested				F1_population1_plantnr24
R1	S6 x Reg1	glox122	R1_81	sample		Arqua1	35	34.27	30.73	35	10.56	not tested				F1_population1_plantnr25
R1	S6 x Reg1	glox123		sample		Arqua1	40	34.53	31.1	32.72	11.72	not tested				F1_population1_plantnr26
R1	S6 x Reg1	glox124		sample		Arqua1	22.05	22.28	21.34	21.27	15.01	not tested				F1_population1_plantnr27
R1	S6 x Reg1	glox125	R1_82	sample		Arqua1	35	34.32	30.88	33.11	11.9	not tested				F1_population1_plantnr28
R1	S6 x Reg1	glox126	R1_67	sample		Arqua1	22.07	22.26	21.44	21.19	15.03	not tested				F1_population1_plantnr29
R1	S6 x Reg1	glox127		sample		Arqua1	35	35	32	35	13.76	not tested				F1_population1_plantnr30
R1	S6 x Reg1	glox128	R1_68	sample		Arqua1	20.99	21.12	20.02	19.95	12.74	not tested				F1_population1_plantnr31
R1	S6 x Reg1	glox129	R1_83	sample		Arqua1	40	35	30.9	31.99	11.56	not tested				F1_population1_plantnr32
R1	S6 x Reg1	glox130	R1_69	sample		Arqua1	19.85	20.04	19.02	18.7	11.45	not tested				F1_population1_plantnr33
R1	S6 x Reg1	glox131		sample		Arqua1	40	35	35	35	13.45	not tested				F1_population1_plantnr34
R1	S6 x Reg1	glox132		sample		Arqua1	40	35	35	35	13.96	not tested				F1_population1_plantnr35
R1	S6 x Reg1	glox133	R1_70	sample		Arqua1	20.57	20.89	19.52	19.51	13.23	not tested				F1_population1_plantnr36
R1	S6 x Reg1	glox134		sample		Arqua1	18.65	18.85	17.71	17.62	10.46	not tested				F1_population1_plantnr37
R1	S6 x Reg1	glox135		sample		Arqua1	35	35	31.18	35	9.93	not tested				F1_population1_plantnr38
R1	S6 x Reg1	glox136		sample		Arqua1	18.81	18.99	17.84	17.78	11.24	not tested				F1_population1_plantnr39
R1	S6 x Reg1	glox137		sample		Arqua1	19.21	19.54	18.23	18.14	11.8	not tested				F1_population1_plantnr40
R1	S6 x Reg1	glox138	R1_71	sample		Arqua1	19.59	19.79	18.64	18.56	11.05	not tested				F1_population1_plantnr41
R1	S6 x Reg1	glox139		sample		Arqua1	40	35	31.89	35	10.02	not tested				F1_population1_plantnr42
R1	S6 x Reg1	glox140		sample		Arqua1	18.82	18.95	17.92	17.85	10	not tested				F1_population1_plantnr43
R1	S6 x Reg1	glox141		sample		Arqua1	19.19	19.56	18.17	18.01	10.44	not tested				F1_population1_plantnr44
R1	S6 x Reg1	glox142	R1_84	sample		Arqua1	35	33.48	30.14	31.73	10.71	not tested				F1_population1_plantnr45
R1	S6 x Reg1	glox143		sample		Arqua1	35	34.53	30.23	33.47	11.7	not tested				F1_population1_plantnr46
R1	S6 x Reg1	glox144	R1_85	sample		Arqua1	35	35	31.01	32.03	10.46	not tested				F1_population1_plantnr47
R1	S6 x Reg1	glox145	R1_86	sample		Arqua1	40	35	31.15	35	10.32	not tested				F1_population1_plantnr48
R1	S6 x Reg1	glox146		sample		Arqua1	18.58	18.7	17.73	17.6	11.06	not tested				F1_population1_plantnr49
R1	S6 x Reg1	glox147		sample		Arqua1	35	35	32.93	33.36	15.56	not tested				F1_population1_plantnr50
R1	S6 x Reg1	glox148	R1_87	sample		Arqua1	35	35	30.62	31.81	11.53	not tested				F1_population1_plantnr51
R1	S6 x Reg1	glox149		sample		Arqua1	40	35	30.86	35	10.21	not tested				F1_population1_plantnr52
R1	S6 x Reg1	glox150	R1_88	sample		Arqua1	35	35	31.27	35	11.43	not tested				F1_population1_plantnr53
R1	S6 x Reg1	glox151	R1_89	sample		Arqua1	40	35	31.55	35	11.98	not tested				F1_population1_plantnr54
R1	S6 x Reg1	glox152	R1_90	sample		Arqua1	35	35	31.46	33.5	12.85	not tested				F1_population1_plantnr55
R1	S6 x Reg1	glox153		sample		Arqua1	35	35	35	40	15.91	not tested				F1_population1_plantnr56
R1	S6 x Reg1	glox154		sample		Arqua1	40	35	35	40	13.13	not tested				F1_population1_plantnr57
R1	S6 x Reg1	glox155		sample		Arqua1	20.21	20.26	19.42	19.2	11.46	not tested				F1_population1_plantnr58
R1	S6 x Reg1	glox156		sample		Arqua1	35	35	32.7	32.96	13.82	not tested				F1_population1_plantnr59
R1	S6 x Reg1	glox157		sample		Arqua1	19.81	19.76	19.06	19.2	12.14	not tested				F1_population1_plantnr60
R1	S6 x Reg1	glox158		sample		Arqua1	35	34.26	31.74	32.21	11.74	not tested				F1_population1_plantnr61
R1	S6 x Reg1	glox159		sample		Arqua1	20.77	20.97	19.81	19.64	13.25	not tested				F1_population1_plantnr62
R1	S6 x Reg1	glox160		sample		Arqua1	40	35	33.39	35	12.73	not tested				F1_population1_plantnr63
R1	S6 x Reg1	glox161		sample		Arqua1	35	35	31.62	33.3	11.66	not tested				F1_population1_plantnr64
R1	S6 x Reg1	glox162		sample		Arqua1	35	35	31.88	35	12.59	not tested				F1_population1_plantnr65
R1	S6 x Reg1	glox163		sample		Arqua1	40	35	31.23	35	12.29	not tested				F1_population1_plantnr66
R1	S6 x Reg1	glox164		sample		Arqua1	35	35	31.87	34	12.42	not tested				F1_population1_plantnr67
R1	S6 x Reg1	glox165		sample		Arqua1	21.13	21.09	20.09	20.14	13.48	not tested				F1_population1_plantnr68
R1	S6 x Reg1	glox166		sample		Arqua1	33.24	33.07	29.9	31.73	13.24	not tested				F1_population1_plantnr69
R1	S6 x Reg1	glox167		sample		Arqua1	35	35	31.57	35	11.56	not tested				F1_population1_plantnr70
R1	S6 x Reg1	glox168		sample		Arqua1	20.29	20.22	19.45	19.16	12.82	not tested				F1_population1_plantnr71
R1	S6 x Reg1	glox169		sample		Arqua1	33.48	35	31.06	32.07	11.09	not tested				F1_population1_plantnr72
R1	S6 x Reg1	glox170		sample		Arqua1	35	35	30.85	31.88	11.25	not tested				F1_population1_plantnr73
R1	S6 x Reg1	glox171		sample		Arqua1	35	35	30.05	31.03	9.92	not tested				F1_population1_plantnr74
R1	S6 x Reg1	glox172		sample		Arqua1	35	35	32.05	32.31	11.71	not tested				F1_population1_plantnr75
R1	S6 x Reg1	glox173		sample		Arqua1	18.97	19.16	18.05	18.01	11.95	not tested				F1_population1_plantnr76
R1	S6 x Reg1	glox174		sample		Arqua1	35	35	31.94	33	11.83	not tested				F1_population1_plantnr77
R1	S6 x Reg1	glox175		sample		Arqua1	35	35	31.48	33.41	11.81	not tested				F1_population1_plantnr78
R1	S6 x Reg1	glox176		sample		Arqua1	19.02	19.12	18.23	17.97	11.49	not tested				F1_population1_plantnr79
R1	S6 x Reg1	glox177		sample		Arqua1	18.62	18.69	17.77	17.6	11.48	not tested				F1_population1_plantnr80
R1	S6 x Reg1	glox178		sample		Arqua1	31.9	31.93	30	30.68	10.1	not tested				F1_population1_plantnr81
R1	S6 x Reg1	glox179		sample		Arqua1	35	34.49	31.43	35	9.98	not tested				F1_population1_plantnr82
R1	S6 x Reg1	glox180		sample		Arqua1	35	35	32.41	33.35	12.23	not tested				F1_population1_plantnr83
R1	S6 x Reg1	glox181	R1_72	sample		Arqua1	22.2	22.58	21.52	21.46	13.56	not tested				F1_population1_plantnr84
R1	S6 x Reg1	glox182	R1_73	sample		Arqua1	18.87	19.01	17.95	17.78	10.35	not tested				F1_population1_plantnr85
R1	S6 x Reg1	glox183		sample		Arqua1	20.94	21.16	20.27	20.01	12.03	not tested				F1_population1_plantnr86
R1	S6 x Reg1	glox184		sample		Arqua1	21.12	21.25	20.5	20.43	13.42	not tested				F1_population1_plantnr87
R1	S6 x Reg1	glox185		sample		Arqua1	35	35	31.4	33.21	11.4	not tested				F1_population1_plantnr88
R1	S6 x Reg1	glox186		sample		Arqua1	35	35	30.59	31.62	11.22	not tested				F1_population1_plantnr89
R1	S6 x Reg1	glox187		sample		Arqua1	35	35	30.88	35	11.03	not tested				F1_population1_plantnr90
R1	S6 x Reg1	glox188		sample		Arqua1	19.52	19.65	18.63	18.45	12.16	not tested				F1_population1_plantnr91
R1	S6 x Reg1	glox189		sample		Arqua1	31.72	31.59	29.8	30.56	11.64	not tested				F1_population1_plantnr92
R1	S6 x Reg1	glox190		sample		Arqua1	33.44	34.38	31.55	35	11.82	not tested				F1_population1_plantnr93
R1	S6 x Reg1	glox191		sample		Arqua1	18.75	18.89	17.8	17.67	9.94	not tested				F1_population1_plantnr94
R1	S6 x Reg1	glox192		sample		Arqua1	34.19	34.41	31.2	31.51	12.02	not tested				F1_population1_plantnr95
R1	S6 x Reg1	glox193	R1_74	sample		Arqua1	19.24	19.65	18.44	18.22	12.18	not tested				F1_population1_plantnr96
R1	S6 x Reg1	glox194		sample		Arqua1	40	35	31.09	31.86	10.66	not tested				F1_population1_plantnr97
R1	S6 x Reg1	glox195		sample		Arqua1	35	35	30.65	35	10.44	not tested				F1_population1_plantnr98
R1	S6 x Reg1	glox196		sample		Arqua1	40	33.9	31.05	35	11.06	not tested				F1_population1_plantnr99
R1	S6 x Reg1	glox197	R1_75	sample		Arqua1	20.99	21.19	19.9	19.62	14.52	not tested				F1_population1_plantnr100
R1	Reg1 x S6	glox370		sample		Arqua1	35	33.06	30.21	33.46	12.91	not tested				F1_population2_plantnr1
R1	Reg1 x S6	glox371		sample		Arqua1	21.16	21.12	20.24	20.23	12.14	not tested				F1_population2_plantnr2
R1	Reg1 x S6	glox372		sample		Arqua1	32.15	35	29.96	32.4	11.72	not tested				F1_population2_plantnr3
R1	Reg1 x S6	glox373		sample		Arqua1	21.45	21.42	20.47	20.75	11.62	not tested				F1_population2_plantnr4
R1	Reg1 x S6	glox374		sample		Arqua1	34.55	35	34.24	33.14	13.87	not tested				F1_population2_plantnr5
R1	Reg1 x S6	glox375		sample		Arqua1	21.77	22.49	20.62	20.95	14.32	not tested				F1_population2_plantnr6
R1	Reg1 x S6	glox376		sample		Arqua1	35	35	30.78	35	14.09	not tested				F1_population2_plantnr7
R1	Reg1 x S6	glox377		sample		Arqua1	33.65	35	32.21	34.98	14.52	not tested				F1_population2_plantnr8
R1	Reg1 x S6	glox378		sample		Arqua1	21.11	21.2	20.51	20.47	12.31	not tested				F1_population2_plantnr9
R1	Reg1 x S6	glox379		sample		Arqua1	35	35	29.89	33.05	12.85	not tested				F1_population2_plantnr10
R1	Reg1 x S6	glox380		sample		Arqua1	22.05	21.95	21.16	21.43	13.75	not tested				F1_population2_plantnr11
R1	Reg1 x S6	glox381		sample		Arqua1	23.53	23.52	22.51	22.52	14.16	not tested				F1_population2_plantnr12
R1	Reg1 x S6	glox382		sample		Arqua1	28.48	28.72	27.16	27.55	21.42	not tested				F1_population2_plantnr13
R1	Reg1 x S6	glox383		sample		Arqua1	35	35	30.01	33.74	14.5	not tested				F1_population2_plantnr14
R1	Reg1 x S6	glox384		sample		Arqua1	35	35	31.13	32.86	14.06	not tested				F1_population2_plantnr15
R1	Reg1 x S6	glox385		sample		Arqua1	35	33.7	30.46	32.79	13.65	not tested				F1_population2_plantnr16
R1	Reg1 x S6	glox386		sample		Arqua1	35	33.27	30.04	35	13.91	not tested				F1_population2_plantnr17
R1	Reg1 x S6	glox387		sample		Arqua1	40	35	33.42	35	14.56	not tested				F1_population2_plantnr18
R1	Reg1 x S6	glox388		sample		Arqua1	20.81	21.6	20.27	20.59	13.34	not tested				F1_population2_plantnr19
R1	Reg1 x S6	glox389		sample		Arqua1	35	35	31.42	34.22	11.47	not tested				F1_population2_plantnr20
R1	Reg1 x S6	glox390		sample		Arqua1	33.66	34.54	29.89	32.71	12.28	not tested				F1_population2_plantnr21
R1	Reg1 x S6	glox391		sample		Arqua1	40	35	31.54	34.04	11.58	not tested				F1_population2_plantnr22
R1	Reg1 x S6	glox392		sample		Arqua1	35	35	29.95	32.72	11.67	not tested				F1_population2_plantnr23
R1	Reg1 x S6	glox393		sample		Arqua1	35	35	31.47	35	12.65	not tested				F1_population2_plantnr24
R1	Reg1 x S6	glox394		sample		Arqua1	35	35	34.43	35	13.3	not tested				F1_population2_plantnr25
R1	Reg1 x S6	glox395		sample		Arqua1	35	35	34.95	35	13.62	not tested				F1_population2_plantnr26
R1	Reg1 x S6	glox396		sample		Arqua1	20.87	21.1	19.72	19.9	13.57	not tested				F1_population2_plantnr27
R1	Reg1 x S6	glox397		sample		Arqua1	35	35	30.74	33.72	12.45	not tested				F1_population2_plantnr28
R1	Reg1 x S6	glox398		sample		Arqua1	35	35	30.99	33.67	11.68	not tested				F1_population2_plantnr29
R1	Reg1 x S6	glox399		sample		Arqua1	35	34.58	30.88	35	12.94	not tested				F1_population2_plantnr30
R1	Reg1 x S6	glox400		sample		Arqua1	35	35	31.49	35	11.76	not tested				F1_population2_plantnr31
R1	Reg1 x S6	glox401		sample		Arqua1	19.51	19.56	18.58	18.73	10.31	not tested				F1_population2_plantnr32
R1	Reg1 x S6	glox402		sample		Arqua1	19.06	19.13	18.18	18.22	11.98	not tested				F1_population2_plantnr33
R1	Reg1 x S6	glox403		sample		Arqua1	20.78	20.94	19.76	19.81	12.95	not tested				F1_population2_plantnr34
R1	Reg1 x S6	glox404		sample		Arqua1	35	35	31.92	34.04	13.98	not tested				F1_population2_plantnr35
R1	Reg1 x S6	glox405		sample		Arqua1	35	35	30.14	33.11	11.73	not tested				F1_population2_plantnr36
R1	Reg1 x S6	glox406		sample		Arqua1	33.24	35	30.59	33.14	13.17	not tested				F1_population2_plantnr37
R1	Reg1 x S6	glox407		sample		Arqua1	35	35	32.27	33.96	13.62	not tested				F1_population2_plantnr38
R1	Reg1 x S6	glox408		sample		Arqua1	21.77	21.89	20.96	21.12	13.63	not tested				F1_population2_plantnr39
R1	Reg1 x S6	glox409		sample		Arqua1	21.72	21.68	20.76	20.96	12.45	not tested				F1_population2_plantnr40
R1	Reg1 x S6	glox410		sample		Arqua1	35	33.52	29.52	32.86	13.61	not tested				F1_population2_plantnr41
R1	Reg1 x S6	glox411		sample		Arqua1	35	35	32.79	34.39	14.94	not tested				F1_population2_plantnr42
R1	Reg1 x S6	glox412		sample		Arqua1	21.81	21.73	20.75	20.92	12.32	not tested				F1_population2_plantnr43
R1	Reg1 x S6	glox413		sample		Arqua1	34.11	35	31.52	35	13.66	not tested				F1_population2_plantnr44
R1	Reg1 x S6	glox414		sample		Arqua1	23.24	23.25	22.56	22.64	15.51	not tested				F1_population2_plantnr45
R1	Reg1 x S6	glox415		sample		Arqua1	22.23	22.69	21.15	21.54	14.8	not tested				F1_population2_plantnr46
R1	Reg1 x S6	glox416		sample		Arqua1	20.01	20.04	19.13	19.31	11.57	not tested				F1_population2_plantnr47
R1	Reg1 x S6	glox417		sample		Arqua1	19.71	19.82	18.89	19.03	10.45	not tested				F1_population2_plantnr48
R1	Reg1 x S6	glox418		sample		Arqua1	35	32.37	29.81	32.6	11.77	not tested				F1_population2_plantnr49
R1	Reg1 x S6	glox419		sample		Arqua1	35	33.34	30.01	32.82	12.69	not tested				F1_population2_plantnr50
R1	Reg1 x S6	glox420		sample		Arqua1	35	34.31	31.22	33.87	12.08	not tested				F1_population2_plantnr51
R1	Reg1 x S6	glox421		sample		Arqua1	35	34.48	30.87	32.58	11.51	not tested				F1_population2_plantnr52
R1	Reg1 x S6	glox422		sample		Arqua1	35	33.47	30.6	32.96	12.76	not tested				F1_population2_plantnr53
R1	Reg1 x S6	glox423		sample		Arqua1	35	35	30.96	32.97	12.82	not tested				F1_population2_plantnr54
R1	Reg1 x S6	glox424		sample		Arqua1	35	35	31.39	34.99	14.26	not tested				F1_population2_plantnr55
R1	Reg1 x S6	glox425		sample		Arqua1	23.27	23.52	22.73	22.72	14.97	not tested				F1_population2_plantnr56
R1	Reg1 x S6	glox426		sample		Arqua1	40	35	29.88	33.88	13.91	not tested				F1_population2_plantnr57
R1	Reg1 x S6	glox427		sample		Arqua1	35	35	30.92	35	13.19	not tested				F1_population2_plantnr58
R1	Reg1 x S6	glox428		sample		Arqua1	33.03	32.07	29.24	31.13	11.42	not tested				F1_population2_plantnr59
R1	Reg1 x S6	glox429		sample		Arqua1	21.09	21.04	19.83	19.98	11.6	not tested				F1_population2_plantnr60
R1	Reg1 x S6	glox430		sample		Arqua1	35	35	32.6	35	12.1	not tested				F1_population2_plantnr61
R1	Reg1 x S6	glox431		sample		Arqua1	21.45	21.6	20.31	20.62	14.24	not tested				F1_population2_plantnr62
R1	Reg1 x S6	glox432		sample		Arqua1	35	35	33.42	35	13.8	not tested				F1_population2_plantnr63
R1	Reg1 x S6	glox433		sample		Arqua1	35	35	30.73	33.01	11.76	not tested				F1_population2_plantnr64
R1	Reg1 x S6	glox434		sample		Arqua1	20.29	20.47	19.75	19.67	11.82	not tested				F1_population2_plantnr65
R1	Reg1 x S6	glox435		sample		Arqua1	35	32.72	30.33	32.79	12.62	not tested				F1_population2_plantnr66
R1	Reg1 x S6	glox436		sample		Arqua1	21.51	21.51	20.64	20.84	14.81	not tested				F1_population2_plantnr67
R1	Reg1 x S6	glox437		sample		Arqua1	22.14	21.94	20.91	21.63	13	not tested				F1_population2_plantnr68
R1	Reg1 x S6	glox438		sample		Arqua1	21.52	21.49	20.78	20.74	12.65	not tested				F1_population2_plantnr69
R1	Reg1 x S6	glox439		sample		Arqua1	21.15	21.32	20.23	20.48	12.85	not tested				F1_population2_plantnr70
R1	Reg1 x S6	glox440		sample		Arqua1	35	35	32.03	33.93	15.42	not tested				F1_population2_plantnr71
R1	Reg1 x S6	glox441		sample		Arqua1	35	35	30.53	35	13.34	not tested				F1_population2_plantnr72
R1	Reg1 x S6	glox442		sample		Arqua1	35	34.47	30.14	32.48	13.13	not tested				F1_population2_plantnr73
R1	Reg1 x S6	glox443		sample		Arqua1	35	33.2	30.67	32.97	13.17	not tested				F1_population2_plantnr74
R1	Reg1 x S6	glox444		sample		Arqua1	33.41	35	31.2	35	12.43	not tested				F1_population2_plantnr75
R1	Reg1 x S6	glox445		sample		Arqua1	35	32.48	30.68	33.18	14.23	not tested				F1_population2_plantnr76
R1	Reg1 x S6	glox446		sample		Arqua1	21.29	21.42	20.24	20.58	12.81	not tested				F1_population2_plantnr77
R1	Reg1 x S6	glox447		sample		Arqua1	35	34.49	31.22	35	12.82	not tested				F1_population2_plantnr78
R1	Reg1 x S6	glox448		sample		Arqua1	22.94	23.05	22	22.19	14.83	not tested				F1_population2_plantnr79
R1	Reg1 x S6	glox449		sample		Arqua1	35	33.52	30.1	33.96	13.87	not tested				F1_population2_plantnr80
R1	Reg1 x S6	glox450		sample		Arqua1	23.08	23.26	22.48	22.71	15.48	not tested				F1_population2_plantnr81
R1	Reg1 x S6	glox451		sample		Arqua1	21.22	21.52	20.59	20.52	12.57	not tested				F1_population2_plantnr82
R1	Reg1 x S6	glox452		sample		Arqua1	19.72	19.85	18.83	18.89	10.61	not tested				F1_population2_plantnr83
R1	Reg1 x S6	glox453		sample		Arqua1	35	35	29.32	32.93	12.76	not tested				F1_population2_plantnr84
R1	Reg1 x S6	glox454		sample		Arqua1	35	35	31.49	35	14.26	not tested				F1_population2_plantnr85
R1	Reg1 x S6	glox455		sample		Arqua1	20.3	20.46	19.49	19.53	13.95	not tested				F1_population2_plantnr86
R1	Reg1 x S6	glox456		sample		Arqua1	40	35	31.2	35	14.14	not tested				F1_population2_plantnr87
R1	Reg1 x S6	glox457		sample		Arqua1	35	34.2	30.96	33.01	13.06	not tested				F1_population2_plantnr88
R1	Reg1 x S6	glox458		sample		Arqua1	35	33.22	31.05	33.25	13.58	not tested				F1_population2_plantnr89
R1	Reg1 x S6	glox459		sample		Arqua1	35	32.12	30.04	32.8	14.03	not tested				F1_population2_plantnr90
R1	Reg1 x S6	glox460		sample		Arqua1	35	32.33	29.85	32.74	11.7	not tested				F1_population2_plantnr91
R1	Reg1 x S6	glox461		sample		Arqua1	35	35	31.06	34.08	12.65	not tested				F1_population2_plantnr92
R1	Reg1 x S6	glox462		sample		Arqua1	35	35	35	35	12.49	not tested				F1_population2_plantnr93
R1	Reg1 x S6	glox463		sample		Arqua1	35	32.69	29.59	32.46	11.8	not tested				F1_population2_plantnr94
R1	Reg1 x S6	glox464		sample		Arqua1	20.88	20.84	19.97	20.07	11.16	not tested				F1_population2_plantnr95
R1	Reg1 x S6	glox465		sample		Arqua1	22.16	22.23	21.5	21.68	14.33	not tested				F1_population2_plantnr96
R1	Reg1 x S6	glox466		sample		Arqua1	22.86	22.98	21.76	22.1	14.33	not tested				F1_population2_plantnr97
R1	Reg1 x S6	glox467		sample		Arqua1	19.11	19.24	18.25	18.18	11.03	not tested				F1_population2_plantnr98
R1	Reg1 x S6	glox468		sample		Arqua1	20.73	20.76	19.92	19.86	12.87	not tested				F1_population2_plantnr99
R1	Reg1 x S6	glox469		sample		Arqua1	20.8	20.62	19.8	19.9	12.58	not tested				F1_population2_plantnr100
R1	Reg1 x S6	glox470		sample		Arqua1	19.64	19.58	18.6	18.65	12.77	not tested				F1_population2_plantnr101
	negative control	S3					35	35	30.67	35	12.15
	positive control	Arqua1					14.01	13.98	13.22	13	35
R2	(S6xReg1)S	glox517	R2_1	sample		Arqua1	20.66	20.92	19.91	20.3	12.34	not tested				F2_population18x18_plantnr1
R2	(S6xReg1)S	glox518	R2_2	sample		Arqua1	35	35	31.15	34.06	12.32	not tested				F2_population18x18_plantnr2
R2	(S6xReg1)S	glox519	R2_3	sample		Arqua1	35	34.51	31.27	35	12.44	not tested				F2_population18x18_plantnr3
R2	(S6xReg1)S	glox520	R2_4	sample		Arqua1	20.11	20.19	19.42	19.63	10.72	not tested				F2_population18x18_plantnr4
R2	(S6xReg1)S	glox521	R2_5	sample		Arqua1	19.17	19.2	18.53	18.76	10.85	not tested				F2_population18x18_plantnr5
R2	(S6xReg1)S	glox522	R2_6	sample		Arqua1	20.28	20.53	19.62	19.87	10.28	not tested				F2_population18x18_plantnr6
R2	(S6xReg1)S	glox523	R2_7	sample		Arqua1	35	35	30.59	32.64	12.53	not tested				F2_population18x18_plantnr7
R2	(S6xReg1)S	glox524	R2_8	sample		Arqua1	20.59	20.67	19.99	20.24	12.14	not tested				F2_population18x18_plantnr8
R2	(S6xReg1)S	glox525	R2_9	sample		Arqua1	20.02	20.13	19.2	19.62	10.49	not tested				F2_population18x18_plantnr9
R2	(S6xReg1)S	glox526	R2_10	sample		Arqua1	20.47	20.46	19.64	19.85	10.26	not tested				F2_population18x18_plantnr10
R2	(S6xReg1)S	glox527	R2_11	sample		Arqua1	35	35	30.87	33.54	10.26	not tested				F2_population18x18_plantnr11
R2	(S6xReg1)S	glox528	R2_12	sample		Arqua1	20.57	20.67	19.81	20.13	10.57	not tested				F2_population18x18_plantnr12
R2	(S6xReg1)S	glox529	R2_13	sample		Arqua1	20.08	20.22	19.31	19.68	10.85	not tested				F2_population18x18_plantnr13
R2	(S6xReg1)S	glox530	R2_14	sample		Arqua1	19.72	19.96	18.99	19.31	10.61	not tested				F2_population18x18_plantnr14
R2	(S6xReg1)S	glox531	R2_15	sample		Arqua1	40	35	32.76	35	11.95	not tested				F2_population18x18_plantnr15
R2	(S6xReg1)S	glox532	R2_16	sample		Arqua1	35	35	30.82	35	10.63	not tested				F2_population18x18_plantnr16
R2	(S6xReg1)S	glox533	R2_17	sample		Arqua1	35	35	30.01	33.64	10.51	not tested				F2_population18x18_plantnr17
R2	(S6xReg1)S	glox534	R2_18	sample		Arqua1	35	35	31.86	32.43	11.12	not tested				F2_population18x18_plantnr18
R2	(S6xReg1)S	glox535	R2_19	sample		Arqua1	40	35	32.1	35	13.68	not tested				F2_population18x18_plantnr19
R2	(S6xReg1)S	glox536	R2_20	sample		Arqua1	21.49	21.66	20.8	21.04	12.57	not tested				F2_population18x18_plantnr20
R2	(S6xReg1)S	glox537	R2_21	sample		Arqua1	35	33.88	30.69	34.15	11.19	not tested				F2_population18x18_plantnr21
R2	(S6xReg1)S	glox538	R2_22	sample		Arqua1	20.79	20.99	20.08	20.69	11.84	not tested				F2_population18x18_plantnr22
R2	(S6xReg1)S	glox539	R2_23	sample		Arqua1	19.73	19.98	19.19	19.56	11.52	not tested				F2_population18x18_plantnr23
R2	(S6xReg1)S	glox540	R2_24	sample		Arqua1	35	32.01	29.47	32.73	11.2	not tested				F2_population18x18_plantnr24
R2	(S6xReg1)S	glox541	R2_25	sample		Arqua1	35	35	29.62	33.66	11.02	not tested				F2_population18x18_plantnr25
R2	(S6xReg1)S	glox542	R2_26	sample		Arqua1	35	35	40	33.96	13.53	not tested				F2_population18x18_plantnr26
R2	(S6xReg1)S	glox543	R2_27	sample		Arqua1	22.75	22.81	22.11	22.52	12.93	not tested				F2_population18x18_plantnr27
R2	(S6xReg1)S	glox544	R2_28	sample		Arqua1	35	33.74	29.46	33.28	11.83	not tested				F2_population18x18_plantnr28
R2	(S6xReg1)S	glox545	R2_29	sample		Arqua1	20.64	20.68	19.93	20.2	13.59	not tested				F2_population18x18_plantnr29
R2	(S6xReg1)S	glox546	R2_30	sample		Arqua1	22.07	22.58	21.49	21.91	12.49	not tested				F2_population18x18_plantnr30
R2	(S6xReg1)S	glox547	R2_31	sample		Arqua1	35	34.02	29.76	34.97	11.85	not tested				F2_population18x18_plantnr31
R2	(S6xReg1)S	glox548	R2_32	sample		Arqua1	22.73	22.77	22.06	22.47	14.61	not tested				F2_population18x18_plantnr32
R2	(S6xReg1)S	glox549	R2_33	sample		Arqua1	35	35	32.99	35	12.89	not tested				F2_population18x18_plantnr33
R2	(S6xReg1)S	glox550	R2_34	sample		Arqua1	19.78	19.92	19.16	19.64	11.81	not tested				F2_population18x18_plantnr34
R2	(S6xReg1)S	glox551	R2_35	sample		Arqua1	35	35	31.85	34.05	14.91	not tested				F2_population18x18_plantnr35
R2	(S6xReg1)S	glox552	R2_36	sample		Arqua1	34.54	32.61	30.01	32.58	11.52	not tested				F2_population18x18_plantnr36
R2	(S6xReg1)S	glox553	R2_37	sample		Arqua1	35	33.76	31.6	35	15.05	not tested				F2_population18x18_plantnr37
R2	(S6xReg1)S	glox554	R2_38	sample		Arqua1	35	35	30.96	35	12.81	not tested				F2_population18x18_plantnr38
R2	(S6xReg1)S	glox555	R2_39	sample		Arqua1	35	33.08	28.99	33.17	11.06	not tested				F2_population18x18_plantnr39
R2	(S6xReg1)S	glox556	R2_40	sample		Arqua1	22.18	22.33	21.61	21.93	12.33	not tested				F2_population18x18_plantnr40
R2	(S6xReg1)S	glox557	R2_41	sample		Arqua1	21.84	21.99	21.26	21.62	13.84	not tested				F2_population18x18_plantnr41
R2	(S6xReg1)S	glox558	R2_42	sample		Arqua1	21.43	21.61	20.88	21.22	12.08	not tested				F2_population18x18_plantnr42
R2	(S6xReg1)S	glox559	R2_43	sample		Arqua1	20.04	20.08	19.31	19.73	11.55	not tested				F2_population18x18_plantnr43
R2	(S6xReg1)S	glox560	R2_44	sample		Arqua1	32.7	33.34	29.72	33.39	12.08	not tested				F2_population18x18_plantnr44
R2	(S6xReg1)S	glox561	R2_45	sample		Arqua1	35	40	29.69	35	11.8	not tested				F2_population18x18_plantnr45
R2	(S6xReg1)S	glox562	R2_46	sample		Arqua1	35	35	31.22	35	12.71	not tested				F2_population18x18_plantnr46
R2	(S6xReg1)S	glox563	R2_47	sample		Arqua1	35	35	31.83	35	14.74	not tested				F2_population18x18_plantnr47
R2	(S6xReg1)S	glox564	R2_48	sample		Arqua1	20.81	20.78	20.51	20.65	12.66	not tested				F2_population18x18_plantnr48
R2	(S6xReg1)S	glox565	R2_49	sample		Arqua1	32.25	32.79	29.19	31.62	10.77	not tested				F2_population18x18_plantnr49
R2	(S6xReg1)S	glox566	R2_50	sample		Arqua1	19.97	20.04	19.42	19.61	10.68	not tested				F2_population18x18_plantnr50
R2	(S6 x Reg1)C	glox567	R2_51	sample		Arqua1	19.98	20.1	19.59	19.76	10.85	not tested				F2_population23x36_plantnr1
R2	(S6 x Reg1)C	glox568	R2_52	sample		Arqua1	40	35	31.18	33.45	10.3	not tested				F2_population23x36_plantnr2
R2	(S6 x Reg1)C	glox569	R2_53	sample		Arqua1	18.86	18.82	18.01	18.49	10.52	not tested				F2_population23x36_plantnr3
R2	(S6 x Reg1)C	glox570	R2_54	sample		Arqua1	32.83	32.69	30.25	32.07	11.44	not tested				F2_population23x36_plantnr4
R2	(S6 x Reg1)C	glox571	R2_55	sample		Arqua1	31.93	31.44	28.96	31.16	9.89	not tested				F2_population23x36_plantnr5
R2	(S6 x Reg1)C	glox572	R2_56	sample		Arqua1	20.5	20.7	19.86	20.12	11.24	not tested				F2_population23x36_plantnr6
R2	(S6 x Reg1)C	glox573	R2_57	sample		Arqua1	35	35	30.71	35	11.56	not tested				F2_population23x36_plantnr7
R2	(S6 x Reg1)C	glox574	R2_58	sample		Arqua1	35	32.37	30.48	34.46	10.31	not tested				F2_population23x36_plantnr8
R2	(S6 x Reg1)C	glox575	R2_59	sample		Arqua1	35	35	31.16	35	12.04	not tested				F2_population23x36_plantnr9
R2	(S6 x Reg1)C	glox576	R2_60	sample		Arqua1	19.65	19.87	18.81	19.07	11.48	not tested				F2_population23x36_plantnr10
R2	(S6 x Reg1)C	glox577	R2_61	sample		Arqua1	35	32.85	30.85	32.12	10.61	not tested				F2_population23x36_plantnr11
R2	(S6 x Reg1)C	glox578	R2_62	sample		Arqua1	19.67	19.72	19.29	19.19	11.44	not tested				F2_population23x36_plantnr12
R2	(S6 x Reg1)C	glox579	R2_63	sample		Arqua1	19.56	19.7	19.04	19.28	11.18	not tested				F2_population23x36_plantnr13
R2	(S6 x Reg1)C	glox580	R2_64	sample		Arqua1	33.49	31.68	30.12	32.32	10.8	not tested				F2_population23x36_plantnr14
R2	(S6 x Reg1)C	glox581	R2_65	sample		Arqua1	19.54	19.58	19.02	18.99	9.93	not tested				F2_population23x36_plantnr15
R2	(S6 x Reg1)C	glox582	R2_66	sample		Arqua1	19.53	19.59	18.82	19.04	10.13	not tested				F2_population23x36_plantnr16
R2	(S6 x Reg1)C	glox583	R2_67	sample		Arqua1	18.82	18.83	18.26	18.18	10.25	not tested				F2_population23x36_plantnr17
R2	(S6 x Reg1)C	glox584	R2_68	sample		Arqua1	40	33.08	30.63	34.18	12.25	not tested				F2_population23x36_plantnr18
R2	(S6 x Reg1)C	glox585	R2_69	sample		Arqua1	20.26	20.23	19.51	19.83	11.01	not tested				F2_population23x36_plantnr19
R2	(S6 x Reg1)C	glox586	R2_70	sample		Arqua1	35	33.14	30.31	32.88	11.72	not tested				F2_population23x36_plantnr20
R2	(S6 x Reg1)C	glox587	R2_71	sample		Arqua1	19.76	19.69	19.09	19.13	11.73	not tested				F2_population23x36_plantnr21
R2	(S6 x Reg1)C	glox588	R2_72	sample		Arqua1	35	35	31.24	34.07	11.45	not tested				F2_population23x36_plantnr22
R2	(S6 x Reg1)C	glox589	R2_73	sample		Arqua1	35	33.23	30.32	35	12.01	not tested				F2_population23x36_plantnr23
R2	(S6 x Reg1)C	glox590	R2_74	sample		Arqua1	19.71	19.83	19.03	19.27	11.89	not tested				F2_population23x36_plantnr24
R2	(S6 x Reg1)C	glox591	R2_75	sample		Arqua1	35	33.35	30.9	35	11.06	not tested				F2_population23x36_plantnr25
R2	(S6 x Reg1)C	glox592	R2_76	sample		Arqua1	19.69	19.74	18.99	19.44	10.33	not tested				F2_population23x36_plantnr26
R2	(S6 x Reg1)C	glox593	R2_77	sample		Arqua1	21.19	21.41	20.43	20.93	12.33	not tested				F2_population23x36_plantnr27
R2	(S6 x Reg1)C	glox594	R2_78	sample		Arqua1	35	31.39	28.6	31.51	10	not tested				F2_population23x36_plantnr28
R2	(S6 x Reg1)C	glox595	R2_79	sample		Arqua1	35	34.51	30.74	33.28	11.26	not tested				F2_population23x36_plantnr29
R2	(S6 x Reg1)C	glox596	R2_80	sample		Arqua1	35	32.8	29.89	34.49	10.8	not tested				F2_population23x36_plantnr30
R2	(S6 x Reg1)C	glox597	R2_81	sample		Arqua1	40	33.72	30.88	35	12.46	not tested				F2_population23x36_plantnr31
R2	(S6 x Reg1)C	glox598	R2_82	sample		Arqua1	20.96	21.08	20.57	20.59	12.68	not tested				F2_population23x36_plantnr32
R2	(S6 x Reg1)C	glox599	R2_83	sample		Arqua1	33.61	33.25	30.99	32.96	12.99	not tested				F2_population23x36_plantnr33
R2	(S6 x Reg1)C	glox600	R2_84	sample		Arqua1	20.78	20.78	20.21	20.52	11.7	not tested				F2_population23x36_plantnr34
R2	(S6 x Reg1)C	glox601	R2_85	sample		Arqua1	35	32.86	30.44	32.66	10.6	not tested				F2_population23x36_plantnr35
R2	(S6 x Reg1)C	glox602	R2_86	sample		Arqua1	35	32.64	31.21	35	11.23	not tested				F2_population23x36_plantnr36
R2	(S6 x Reg1)C	glox603	R2_87	sample		Arqua1	40	34.15	30.99	35	12.29	not tested				F2_population23x36_plantnr37
R2	(S6 x Reg1)C	glox604	R2_88	sample		Arqua1	35	32.43	30.48	33.23	11.76	not tested				F2_population23x36_plantnr38
R2	(S6 x Reg1)C	glox605	R2_89	sample		Arqua1	35	32.78	29.87	33.09	10.91	not tested				F2_population23x36_plantnr39
R2	(S6 x Reg1)C	glox606	R2_90	sample		Arqua1	40	32.15	29.13	33.51	10.68	not tested				F2_population23x36_plantnr40
R2	(S6 x Reg1)C	glox607	R2_91	sample		Arqua1	35	31.75	28.66	32.3	9.98	not tested				F2_population23x36_plantnr41
R2	(S6 x Reg1)C	glox608	R2_92	sample		Arqua1	20.28	20.33	19.78	20.06	12.57	not tested				F2_population23x36_plantnr42
R2	(S6 x Reg1)C	glox609	R2_93	sample		Arqua1	35	33.22	30.97	32.97	11.66	not tested				F2_population23x36_plantnr43
R2	(S6 x Reg1)C	glox610	R2_94	sample		Arqua1	35	32.42	29.67	32.14	11.87	not tested				F2_population23x36_plantnr44
		S3		negative control			35	35	30.67	35	12.15
		Arqua1		positive control			14.09	13.92	13.49	13.31	35
