# Supplementary material for: Segregation of rol Genes in Two Generations of Sinningia speciosa Engineered Through Wild Type Rhizobium rhizogenes
Source: Front Plant Sci. 2020 Jun 23;11:859. doi: 10.3389/fpls.2020.00859 (PMC7333734; doi:10.3389/fpls.2020.00859)
Supplement: Supplementary file 4 [file Data_Sheet_2.xlsx]

## Sheet: info
Header	Description
Run	Number of the ddPCR run
Sample ID	ID number unique for each sample
Target	Target T-DNA gene for which the copy number is evaluated of
Positive droplets	Number of positive droplets in the reaction
Negative droplets	Number of negative droplets in the reaction
Total droplets	Number of total droplets in the reaction
Concentration	Concentration of a target gene, in copies per µL

## Sheet: ddPCR_raw_data
Run	Sample ID	Target	Positive droplets	Negative droplets	Total droplets	Concentration
1	NTC	rolA	3	14032	14035	0.25
1	NTC	rolA	1	15926	15927	0.07
1	NTC	rolB	0	14694	14694	0
1	NTC	rolB	0	12486	12486	0
1	NTC	rolC	0	15040	15040	0
1	NTC	rolC	0	18609	18609	0
1	NTC	rolD	0	15090	15090	0
1	NTC	rolD	1	19006	19007	0.06
1	NTC	RG2	0	15072	15072	0
1	NTC	RG2	2	13069	13071	0.18
1	NTC	RG3	0	14667	14667	0
1	NTC	RG3	1	18198	18199	0.06
1	Reg1	rolA	5348	10739	16087	475
1	Reg1	rolA	6128	11644	17772	497
1	Reg1	rolB	6119	12574	18693	466
1	Reg1	rolB	6168	13158	19326	452
1	Reg1	rolC	6355	12032	18387	499
1	Reg1	rolC	6330	12577	18907	480
1	Reg1	rolD	6968	13048	20016	503
1	Reg1	rolD	6579	13057	19636	480
1	Reg1	RG2	9141	6418	15559	1042
1	Reg1	RG2	10159	7426	17585	1014
1	Reg1	RG3	10993	8222	19215	999
1	Reg1	RG3	11325	8356	19681	1008
1	Reg2	rolA	9070	8313	17383	868
1	Reg2	rolA	9973	8991	18964	878
1	Reg2	rolB	9719	10156	19875	790
1	Reg2	rolB	10477	10524	21001	813
1	Reg2	rolC	9511	8593	18104	877
1	Reg2	rolC	9318	8673	17991	858
1	Reg2	rolD	11366	5674	17040	1294
1	Reg2	rolD	12154	5959	18113	1308
1	Reg2	RG2	8833	8090	16923	868
1	Reg2	RG2	9784	8948	18732	869
1	Reg2	RG3	10374	9679	20053	857
1	Reg2	RG3	10245	9857	20102	838
2	NTC	rolA	3	14638	14641	0.24
2	NTC	rolA	1	14634	14635	0.08
2	NTC	rolB	0	13338	13338	0
2	NTC	rolB	0	14432	14432	0
2	NTC	rolC	0	15752	15752	0
2	NTC	rolC	0	15404	15404	0
2	NTC	rolD	0	14119	14119	0
2	NTC	rolD	0	14269	14269	0
2	NTC	RG2	0	20061	20061	0
2	NTC	RG2	3	16980	16983	0.21
2	NTC	RG3	0	17495	17495	0
2	NTC	RG3	0	16655	16655	0
2	R1_65	rolA	2351	13521	15872	189
2	R1_65	rolA	2209	12445	14654	192
2	R1_65	rolB	1995	11118	13113	194
2	R1_65	rolB	2053	12254	14307	182
2	R1_65	rolC	2229	12877	15106	188
2	R1_65	rolC	2115	12267	14382	187
2	R1_65	rolD	2187	12763	14950	186
2	R1_65	rolD	2310	12843	15153	195
2	R1_65	RG2	4398	13468	17866	332
2	R1_65	RG2	5488	14326	19814	382
2	R1_65	RG3	5672	13378	19050	416
2	R1_65	RG3	5328	13500	18828	391
2	R1_66	rolA	1226	14529	15755	95.3
2	R1_66	rolA	1279	14868	16147	97.1
2	R1_66	rolB	1338	14658	15996	102.8
2	R1_66	rolB	1171	14100	15271	93.9
2	R1_66	rolC	1179	14621	15800	91.2
2	R1_66	rolC	1152	13889	15041	93.7
2	R1_66	rolD	1355	13094	14449	115.8
2	R1_66	rolD	849	13425	14274	72.1
2	R1_66	RG2	2975	17634	20609	183.4
2	R1_66	RG2	2804	15829	18633	192
2	R1_66	RG3	3153	16709	19862	203
2	R1_66	RG3	3210	16660	19870	207
2	R1_70	rolA	2711	11177	13888	255
2	R1_70	rolA	2489	10217	12706	256
2	R1_70	rolB	2992	12088	15080	260
2	R1_70	rolB	2873	11457	14330	263
2	R1_70	rolC	1869	11427	13296	178
2	R1_70	rolC	2418	11453	13871	225
2	R1_70	rolD	2959	13089	16048	240
2	R1_70	rolD	2497	11723	14220	227
2	R1_70	RG2	6508	11479	17987	528
2	R1_70	RG2	4253	11112	15365	381
2	R1_70	RG3	6320	12232	18552	490
2	R1_70	RG3	6160	11968	18128	488
3	NTC	rolA	0	18779	18779	0
3	NTC	rolA	4	18666	18670	0.25
3	NTC	RG2	4	19161	19165	0.25
3	NTC	RG2	3	19859	19862	0.18
3	NTC	RG3	0	19101	19101	0
3	NTC	RG3	0	19388	19388	0
3	R2_1	rolA	4693	14766	19459	325
3	R2_1	rolA	4913	15665	20578	321
3	R2_1	RG2	5637	8962	14599	574
3	R2_1	RG2	7338	11100	18438	597
3	R2_1	RG3	8418	12221	20639	617
3	R2_1	RG3	8812	12653	21465	622
3	R2_4	rolA	6207	13908	20115	434
3	R2_4	rolA	6152	14030	20182	428
3	R2_4	RG2	9271	8756	18027	850
3	R2_4	RG2	9325	8996	18321	837
3	R2_4	RG3	11534	10098	21632	896
3	R2_4	RG3	10485	10001	20486	844
3	R2_5	rolA	6667	12524	19191	502
3	R2_5	rolA	7054	13123	20177	506
3	R2_5	RG2	9759	8224	17983	920
3	R2_5	RG2	10371	8473	18844	940
3	R2_5	RG3	10148	10238	20386	810
3	R2_5	RG3	10863	10891	21754	814
3	R2_6	rolA	5063	14794	19857	346
3	R2_6	rolA	5185	14988	20173	350
3	R2_6	RG2	7808	11002	18810	631
3	R2_6	RG2	2061	5091	7152	400
3	R2_6	RG3	9713	12013	21726	697
3	R2_6	RG3	9789	12252	22041	691
3	R2_8	rolA	4933	14618	19551	342
3	R2_8	rolA	5256	15353	20609	346
3	R2_8	RG2	7766	10530	18296	650
3	R2_8	RG2	7701	10582	18283	643
3	R2_8	RG3	7873	10424	18297	662
3	R2_8	RG3	8978	11321	20299	687
3	R2_9	rolA	6012	14153	20165	416
3	R2_9	rolA	6157	14084	20241	427
3	R2_9	RG2	9383	9261	18644	823
3	R2_9	RG2	9228	9118	18346	823
3	R2_9	RG3	10605	9225	19830	900
3	R2_9	RG3	10372	9338	19710	879
3	R2_10	rolA	5372	14170	19542	378
3	R2_10	rolA	5581	14386	19967	386
3	R2_10	RG2	8178	9746	17924	717
3	R2_10	RG2	8591	10109	18700	724
3	R2_10	RG3	9904	10594	20498	777
3	R2_10	RG3	9621	10173	19794	783
3	R2_12	rolA	5313	13894	19207	381
3	R2_12	rolA	5144	13227	18371	386
3	R2_12	RG2	8154	10396	18550	681
3	R2_12	RG2	7998	10024	18022	690
3	R2_12	RG3	8894	10780	19674	708
3	R2_12	RG3	8733	10860	19593	694
3	R2_13	rolA	5185	13869	19054	374
3	R2_13	rolA	5223	14439	19662	363
3	R2_13	RG2	9729	10185	19914	789
3	R2_13	RG2	10361	10717	21078	796
3	R2_13	RG3	9612	10752	20364	751
3	R2_13	RG3	10256	11218	21474	764
3	R2_14	rolA	6349	13531	19880	453
3	R2_14	rolA	6289	13710	19999	444
3	R2_14	RG2	11237	9413	20650	924
3	R2_14	RG2	11116	9482	20598	913
3	R2_14	RG3	11589	9253	20842	955
3	R2_14	RG3	11563	9157	20720	961
3	R2_20	rolA	3525	16188	19713	232
3	R2_20	rolA	3556	16550	20106	229
3	R2_20	RG2	6469	14008	20477	447
3	R2_20	RG2	6727	14527	21254	448
3	R2_20	RG3	6896	13569	20465	483
3	R2_20	RG3	6832	13758	20590	474
3	R2_22	rolA	4716	14412	19128	333
3	R2_22	rolA	4919	14727	19646	339
3	R2_22	RG2	8400	11569	19969	642
3	R2_22	RG2	8799	11915	20714	651
3	R2_22	RG3	8627	11078	19705	678
3	R2_22	RG3	9011	12113	21124	654
4	NTC	rolA	0	0	0	No Call
4	NTC	rolA	0	13837	13837	0
4	NTC	RG2	3	21153	21156	0
4	NTC	RG2	6	21396	21402	0
4	NTC	RG3	0	21560	21560	0
4	NTC	RG3	0	21844	21844	0
4	R2_23	rolA	6516	13639	20155	459
4	R2_23	rolA	6736	13645	20381	472
4	R2_23	RG2	6868	5030	11898	1013
4	R2_23	RG2	10005	8014	18019	953
4	R2_23	RG3	11290	8757	20047	974
4	R2_23	RG3	11071	8925	19996	949
4	R2_27	rolA	2748	17519	20267	171.4
4	R2_27	rolA	2751	17560	20311	171.2
4	R2_27	RG2	4566	14709	19275	318
4	R2_27	RG2	4541	14035	18576	330
4	R2_27	RG3	4851	14919	19770	331
4	R2_27	RG3	5155	15583	20738	336
4	R2_29	rolA	8092	12198	20290	599
4	R2_29	rolA	8110	11962	20072	609
4	R2_29	RG2	7654	11522	19176	599
4	R2_29	RG2	7658	11577	19235	597
4	R2_29	RG3	8459	11958	20417	629
4	R2_29	RG3	8452	12036	20488	626
4	R2_30	rolA	3593	17007	20600	225
4	R2_30	rolA	3800	17544	21344	231
4	R2_30	RG2	6051	13738	19789	429
4	R2_30	RG2	6227	13786	20013	439
4	R2_30	RG3	6476	14337	20813	439
4	R2_30	RG3	6711	13883	20594	464
4	R2_32	rolA	2694	17442	20136	169
4	R2_32	rolA	2858	17572	20430	177.3
4	R2_32	RG2	4312	13387	17699	328
4	R2_32	RG2	3787	11980	15767	323
4	R2_32	RG3	5221	14974	20195	352
4	R2_32	RG3	2919	12058	14977	255
4	R2_34	rolA	8991	10183	19174	745
4	R2_34	rolA	8971	10192	19163	743
4	R2_34	RG2	8340	10346	18686	695
4	R2_34	RG2	8391	10291	18682	702
4	R2_34	RG3	9788	11291	21079	734
4	R2_34	RG3	9263	10229	19492	759
4	R2_40	rolA	3827	17294	21121	235
4	R2_40	rolA	3759	17384	21143	230
4	R2_40	RG2	6560	13011	19571	480
4	R2_40	RG2	6468	12930	19398	477
4	R2_40	RG3	6571	13384	19955	470
4	R2_40	RG3	6897	14061	20958	470
4	R2_41	rolA	4074	17069	21143	252
4	R2_41	rolA	4174	18076	22250	244
4	R2_41	RG2	7286	12856	20142	528
4	R2_41	RG2	7190	13302	20492	508
4	R2_41	RG3	7125	12904	20029	517
4	R2_41	RG3	7280	13066	20346	521
4	R2_42	rolA	5080	15873	20953	327
4	R2_42	rolA	4859	15573	20432	319
4	R2_42	RG2	8538	11906	20444	636
4	R2_42	RG2	8391	11562	19953	642
4	R2_42	RG3	8153	11235	19388	642
4	R2_42	RG3	8540	12080	20620	629
4	R2_43	rolA	6562	14247	20809	446
4	R2_43	rolA	6430	14213	20643	439
4	R2_43	RG2	10193	8769	18962	907
4	R2_43	RG2	10188	8777	18965	906
4	R2_43	RG3	10733	9485	20218	890
4	R2_43	RG3	10557	9010	19567	912
4	R2_48	rolA	8327	12325	20652	607
4	R2_48	rolA	8077	11731	19808	616
4	R2_48	RG2	7829	11959	19788	592
4	R2_48	RG2	7964	12075	20039	596
4	R2_48	RG3	7966	12232	20198	590
4	R2_48	RG3	8003	11780	19783	610
4	R2_50	rolA	6909	13974	20883	473
4	R2_50	rolA	6775	14081	20856	462
4	R2_50	RG2	10592	9157	19749	904
4	R2_50	RG2	10597	9049	19646	912
4	R2_50	RG3	10716	9119	19835	914
4	R2_50	RG3	10760	9512	20272	890
5	NTC	rolA	2	20882	20884	0
5	NTC	rolA	1	20969	20970	0
5	NTC	rolB	0	20135	20135	0
5	NTC	rolB	4	20952	20956	0
5	NTC	rolC	0	21037	21037	0
5	NTC	rolC	0	21194	21194	0
5	NTC	rolD	0	20993	20993	0
5	NTC	rolD	1	20293	20294	0
5	NTC	RG2	0	20134	20134	0
5	NTC	RG2	0	20804	20804	0
5	NTC	RG3	0	21649	21649	0
5	NTC	RG3	0	20853	20853	0
5	R2_29	rolA	7690	13004	20694	547
5	R2_29	rolA	6592	12601	19193	495
5	R2_29	rolB	7604	12157	19761	572
5	R2_29	rolB	7746	12561	20307	565
5	R2_29	rolC	7848	11949	19797	594
5	R2_29	rolC	8062	12645	20707	580
5	R2_29	rolD	7874	12336	20210	581
5	R2_29	rolD	8165	12527	20692	590
5	R2_29	RG2	7495	12194	19689	564
5	R2_29	RG2	7529	11859	19388	578
5	R2_29	RG3	8519	13242	21761	584
5	R2_29	RG3	8548	13180	21728	588
5	R2_34	rolA	8888	11119	20007	691
5	R2_34	rolA	8679	11521	20200	661
5	R2_34	rolB	8798	10771	19569	702
5	R2_34	rolB	8812	10827	19639	701
5	R2_34	rolC	9513	11554	21067	707
5	R2_34	rolC	9790	11421	21211	728
5	R2_34	rolD	9480	11245	20725	719
5	R2_34	rolD	8127	9840	17967	708
5	R2_34	RG2	8355	11103	19458	660
5	R2_34	RG2	8691	11830	20521	648
5	R2_34	RG3	8957	11180	20137	692
5	R2_34	RG3	9267	11476	20743	696
5	R2_48	rolA	7905	13081	20986	556
5	R2_48	rolA	7690	12791	20481	554
5	R2_48	rolB	7475	12907	20382	538
5	R2_48	rolB	7627	12988	20615	544
5	R2_48	rolC	8038	13096	21134	563
5	R2_48	rolC	0	10155	10155	0
5	R2_48	rolD	7920	13289	21209	550
5	R2_48	rolD	7988	13130	21118	559
5	R2_48	RG2	7477	12975	20452	535
5	R2_48	RG2	7343	12909	20252	530
5	R2_48	RG3	8041	13211	21252	559
5	R2_48	RG3	8045	13417	21462	553
5	R2_84	rolA	5651	14723	20374	382
5	R2_84	rolA	5939	15723	21662	377
5	R2_84	RG2	3263	871	4134	1830
5	R2_84	RG2	8520	9426	17946	758
5	R2_84	RG3	10165	10526	20691	795
5	R2_84	RG3	10205	10776	20981	784
5	R2_92	rolA	6808	13695	20503	475
5	R2_92	rolA	6869	13823	20692	475
5	R2_92	RG2	6769	13822	20591	469
5	R2_92	RG2	6706	13814	20520	466
5	R2_92	RG3	7175	13943	21118	488
5	R2_92	RG3	6953	13428	20381	491
6	NTC	rolA	1	14697	14698	0
6	NTC	rolA	0	16546	16546	0
6	NTC	RG2	0	19228	19228	0
6	NTC	RG2	0	18956	18956	0
6	NTC	RG3	0	19066	19066	0
6	NTC	RG3	0	18548	18548	0
6	R2_51	rolA	6207	14559	20766	418
6	R2_51	rolA	6037	14495	20532	410
6	R2_51	RG2	5796	6572	12368	744
6	R2_51	RG2	8279	10305	18584	694
6	R2_51	RG3	10271	10591	20862	798
6	R2_51	RG3	10348	10723	21071	795
6	R2_53	rolA	8189	12318	20507	600
6	R2_53	rolA	7163	11378	18541	574
6	R2_53	RG2	10724	8063	18787	995
6	R2_53	RG2	11149	7665	18814	1056
6	R2_53	RG3	13048	7757	20805	1161
6	R2_53	RG3	12832	7738	20570	1150
6	R2_56	rolA	5673	14058	19731	399
6	R2_56	rolA	5654	14289	19943	392
6	R2_56	RG2	8947	10075	19022	748
6	R2_56	RG2	8798	10024	18822	741
6	R2_56	RG3	9944	10580	20524	780
6	R2_56	RG3	10004	10724	20728	775
6	R2_60	rolA	7005	12330	19335	529
6	R2_60	rolA	7098	12831	19929	518
6	R2_60	RG2	10539	7893	18432	998
6	R2_60	RG2	10199	7430	17629	1016
6	R2_60	RG3	11840	7982	19822	1070
6	R2_60	RG3	12025	7847	19872	1093
6	R2_62	rolA	6590	12849	19439	487
6	R2_62	rolA	6940	12608	19548	516
6	R2_62	RG2	11176	8348	19524	1000
6	R2_62	RG2	11370	8830	20200	974
6	R2_62	RG3	11837	7935	19772	1074
6	R2_62	RG3	12221	8300	20521	1065
6	R2_63	rolA	5997	12805	18802	452
6	R2_63	rolA	5323	9572	14895	520
6	R2_63	RG2	10684	9570	20254	882
6	R2_63	RG2	10684	9406	20090	893
6	R2_63	RG3	11040	8719	19759	962
6	R2_63	RG3	9924	8745	18669	892
6	R2_65	rolA	5244	9697	14941	509
6	R2_65	rolA	5235	9197	14432	530
6	R2_65	RG2	10826	9285	20111	909
6	R2_65	RG2	10993	9458	20451	907
6	R2_65	RG3	10926	8565	19491	967
6	R2_65	RG3	11305	8882	20187	966
6	R2_66	rolA	4877	9277	14154	497
6	R2_66	rolA	5468	10082	15550	510
6	R2_66	RG2	10750	8827	19577	937
6	R2_66	RG2	10331	8076	18407	969
6	R2_66	RG3	11187	8395	19582	996
6	R2_66	RG3	11382	8436	19818	1005
6	R2_67	rolA	6448	9615	16063	604
6	R2_67	rolA	6014	9324	15338	586
6	R2_67	RG2	11043	7347	18390	1079
6	R2_67	RG2	11339	7743	19082	1061
6	R2_67	RG3	8747	6307	15054	1024
6	R2_67	RG3	1609	9626	11235	182
6	R2_69	rolA	4437	14263	18700	319
6	R2_69	rolA	4390	12252	16642	360
6	R2_69	RG2	8306	10956	19262	664
6	R2_69	RG2	8337	10353	18690	695
6	R2_69	RG3	7300	9906	17206	650
6	R2_69	RG3	8015	10117	18132	686
6	R2_71	rolA	5689	9790	15479	539
6	R2_71	rolA	5479	9649	15128	529
6	R2_71	RG2	10887	8275	19162	988
6	R2_71	RG2	11233	8510	19743	990
6	R2_71	RG3	10335	8203	18538	959
6	R2_71	RG3	9894	7690	17584	973
6	R2_74	rolA	6508	8145	14653	691
6	R2_74	rolA	6498	8382	14880	675
6	R2_74	RG2	8120	11139	19259	644
6	R2_74	RG2	7924	10743	18667	650
6	R2_74	RG3	7933	10876	18809	644
6	R2_74	RG3	7535	10469	18004	638
6	R2_76	rolA	6693	12181	18874	515
6	R2_76	rolA	5767	10888	16655	500
6	R2_76	RG2	10663	8052	18715	992
6	R2_76	RG2	10773	7733	18506	1027
6	R2_76	RG3	11884	8818	20702	1004
6	R2_76	RG3	11506	8546	20052	1003
6	R2_77	rolA	4622	14436	19058	327
6	R2_77	rolA	4544	13375	17919	344
6	R2_77	RG2	7389	11165	18554	598
6	R2_77	RG2	7359	11088	18447	599
6	R2_77	RG3	7762	12533	20295	567
6	R2_77	RG3	7786	12307	20093	577
6	R2_82	rolA	4500	14465	18965	319
6	R2_82	rolA	3787	12981	16768	301
6	R2_82	RG2	7570	11690	19260	587
6	R2_82	RG2	8162	11854	20016	616
6	R2_82	RG3	7388	11775	19163	573
6	R2_82	RG3	7757	11845	19602	593
7	NTC	aux1	0	13967	13967	0
7	NTC	aux1	7	14329	14336	0.57
7	NTC	rolA	4	13565	13569	0.35
7	NTC	rolA	5	14971	14976	0.39
7	NTC	rolB	0	13881	13881	0
7	NTC	rolB	0	14581	14581	0
7	NTC	rolC	0	16532	16532	0
7	NTC	rolC	0	18016	18016	0
7	NTC	rolD	0	14924	14924	0
7	NTC	rolD	0	15309	15309	0
7	NTC	RG2	1	9306	9307	0.13
7	NTC	RG2	1	13526	13527	0.09
7	NTC	RG3	0	12987	12987	0
7	NTC	RG3	1	10736	10737	0.11
7	NTC	rolB_TR	6	13226	13232	0.53
7	NTC	rolB_TR	0	0	0	No Call
7	Reg2	aux1	5701	10822	16523	498
7	Reg2	aux1	5524	10683	16207	490
7	Reg2	RG2	9681	7287	16968	994
7	Reg2	RG2	8521	6733	15254	962
7	Reg2	RG3	8643	5935	14578	1057
7	Reg2	RG3	9786	6693	16479	1060
7	Reg2	rolB_TR	5737	10508	16245	513
7	Reg2	rolB_TR	5252	9273	14525	528
7	R2_74	rolA	5500	6767	12267	700
7	R2_74	rolA	6028	7452	13480	697
7	R2_74	rolB	7829	7521	15350	839
7	R2_74	rolB	8670	7469	16139	906
7	R2_74	rolC	5494	6504	11998	720
7	R2_74	rolC	5838	6571	12409	748
7	R2_74	rolD	7284	7528	14812	796
7	R2_74	rolD	8102	8441	16543	792
7	R2_92	RG2	6299	8302	14601	664
7	R2_92	RG2	5647	7620	13267	652
7	R2_92	RG3	6131	7551	13682	699
7	R2_92	RG3	6192	7657	13849	697
7	R2_92	rolA	4976	8405	13381	547
7	R2_92	rolA	5139	8308	13447	567
7	R2_92	rolB	5053	8145	13198	568
7	R2_92	rolB	6141	9844	15985	570
7	R2_92	rolC	4667	8312	12979	524
7	R2_92	rolC	4957	8580	13537	536
7	R2_92	rolD	5536	8922	14458	568
7	R2_92	rolD	6215	10026	16241	567
7	R2_92	RG2	6146	10350	16496	548
7	R2_92	RG2	6040	10172	16212	548
7	R2_92	RG3	5411	8271	13682	592
7	R2_92	RG3	5241	8484	13725	566
